# Supplementary material for: Classification and spatial characteristics of different development stages in China: Evidence from the contribution rate of production factors
Source: PLoS One. 2025 Jan 14;20(1):e0313069. doi: 10.1371/journal.pone.0313069 (PMC11981536; doi:10.1371/journal.pone.0313069)
Supplement: S2 File — (XLSX) [file pone.0313069.s002.xlsx]

## Sheet: China National Data
Year	Economic Growth	Capital	Labor	Land
1978	2660.24	568.7	11835	3542
1979	2841.48	722.148	12391	4655
1980	3228.1	774.786	13239	5439
1981	3390.15	991.991	13948	6720
1982	3611.66	1270.08	14436	7150.5
1983	4060.02	1480.9	15285	7365.6
1984	4982.88	1892.14	17329	8480.4
1985	6557.22	2618.89	18743	8578.6
1986	7612.1	3225.36	20027	9201.6
1987	8970.13	3920.71	21121	9787.9
1988	11349.2	4910.63	22085	10821.6
1989	12951.5	4606.83	22105	11170.7
1990	13855.6	4701.27	25835	11608.3
1991	16716.8	5782.55	26393	12907.9
1992	21394.2	8311.4	27453	13918.1
1993	28785.6	13404.8	29128	15429.8
1994	39165.7	17578.3	30827	20796.2
1995	49319.4	20722.4	32535	22064
1996	57935.3	23802.9	34130	19001.6
1997	65449.8	25893.2	34979	19504.6
1998	70576.8	29441.9	35460	20507.6
1999	76015.4	31032.4	35626	20877
2000	85562.8	34159	36042	22113.7
2001	95360.6	38579.9	36399	24192.7
2002	105527	45043.1	36640	26832.6
2003	120452	55642.9	37532	28971.9
2004	140936	68460.7	39434	30781.3
2005	165512	83732	41205	29636.8
2006	196121	100932	43037	34166.7
2007	242418	122360	44590	36351.7
2008	286780	149481	45640	39140.5
2009	314934	187740	46937	38726.9
2010	373688	226343	48174	39758.4
2011	443159	247836	49724	41805.3
2012	489495	291597	50719	45750.7
2013	539935	340982	52463	47108.5
2014	587937	387276	53977	49982.7
2015	631084	421419	54902	51584.1
2016	686256	451220	55337	52761.3
2017	769936	479333	55763	55155.5
2018	854536	507673	56267	56075.9
2019	916042	533915	56795	58307.7
2020	938232	548627	57349	58355.3
2021	1.06058e+06	574829	57580	62400

## Sheet: China Province Data
Province	Year	Economic Growth	Capital	Labor	Land
Beijing	2000	1103	5862.18	549.6	1254
Beijing	2001	1208	6812.19	561.03	1254
Beijing	2002	1317.5	7998.08	615.09	1254
Beijing	2003	1540.5	9483.22	643.77	1254
Beijing	2004	1859.1	11085.7	796.2	1254
Beijing	2005	1994.3	12826.6	819.42	1254
Beijing	2006	2159.3	14683.2	854.04	1254
Beijing	2007	2512.8	16668.8	881.17	1289
Beijing	2008	2638.1	18149.2	919.07	1311
Beijing	2009	2853.2	19946.5	937.43	1350
Beijing	2010	3355.9	22210.3	971.48	1390
Beijing	2011	3697.8	24467.8	1011.65	1426
Beijing	2012	4004.4	27257.1	1050.98	1445
Beijing	2013	4328.1	30184.1	1085.6	1505
Beijing	2014	4592.2	33072.2	1104.6	1586
Beijing	2015	4560.2	35954.1	1135.8	1455
Beijing	2016	4795.6	39788.7	1170.5	1464
Beijing	2017	5171.3	43357.9	1198	1465
Beijing	2018	5598	46931.7	1225.5	1472
Beijing	2019	5781.8	50108.8	1253	1472
Beijing	2020	5824	52864.5	1136	1472
Tianjin	2000	868.5	2807.94	407.24	500
Tianjin	2001	937.5	3307.95	407.32	500
Tianjin	2002	1015.7	3879.51	412.33	500
Tianjin	2003	1227.5	4614.2	429.74	500
Tianjin	2004	1453.6	5432.98	447.24	500
Tianjin	2005	1742.9	6411.34	462.97	530
Tianjin	2006	1937.9	7584.07	484.65	540
Tianjin	2007	2231.1	9043.01	536.95	572
Tianjin	2008	2776.3	10934.2	571.04	641
Tianjin	2009	2928.2	13908.2	601.43	662
Tianjin	2010	3391.4	17564.3	654.85	687
Tianjin	2011	3897.4	21753.6	689.98	711
Tianjin	2012	4281.9	26427	730.82	722
Tianjin	2013	4561.9	31479.5	778.01	736
Tianjin	2014	4774.3	36620.1	809.02	787
Tianjin	2015	4651.9	40567.1	830.63	870
Tianjin	2016	4536.5	43838.1	837.32	962
Tianjin	2017	4733.1	46449.8	832.12	995
Tianjin	2018	5010.6	49093.2	826.92	951
Tianjin	2019	5132.6	52554.5	821.72	998.15
Tianjin	2020	5014.3	55526.8	611	1040.63
Hebei	2000	2971.4	7089.86	1720.26	1195
Hebei	2001	3207.4	8262.36	1744.2	1195
Hebei	2002	3424.7	9427.3	1783.03	1195
Hebei	2003	3986.9	10864.9	1809.99	1195
Hebei	2004	4801.5	12688.4	1916.28	1195
Hebei	2005	5469.1	15203.1	2016.22	1256
Hebei	2006	6173.7	18036.1	2096.95	1315
Hebei	2007	7586.6	21327.3	2185.93	1359
Hebei	2008	8938.3	25464.8	2247.43	1433
Hebei	2009	9286.2	30259.6	2319.99	1499
Hebei	2010	10943.6	35349.9	2406.81	1572
Hebei	2011	12978.3	41583.3	2529.25	1625
Hebei	2012	13833.7	48133.3	2665.89	1609
Hebei	2013	14320.3	54771.9	2779.51	1652
Hebei	2014	14641.6	61319.2	2804.12	1719
Hebei	2015	14620	67580.8	2824.67	1816
Hebei	2016	15414.8	74213.6	2843.62	1945
Hebei	2017	15908	79549	2841.8	2014
Hebei	2018	16242.7	84810.4	2839.98	1860
Hebei	2019	16912.1	91257.6	2838.16	1899.89
Hebei	2020	17477.3	97226.3	2856	2067.1
Shanxi	2000	1038.3	2318.58	734.15	676
Shanxi	2001	1127.1	2795.05	741.52	676
Shanxi	2002	1332.1	3346.47	744.87	676
Shanxi	2003	1735.9	4038.14	823.53	676
Shanxi	2004	2194.5	4932.76	834.28	655
Shanxi	2005	2637.3	6057.08	862.76	676
Shanxi	2006	3055.7	7421.04	925.52	735
Shanxi	2007	3905.8	9024.06	961.78	786
Shanxi	2008	4762.6	10664.7	976.25	752
Shanxi	2009	4534.7	13124.8	998.98	833
Shanxi	2010	5860	15903.2	1053.46	847
Shanxi	2011	7336.8	19115.8	1095.46	878
Shanxi	2012	7494.7	22192.5	1149.49	944
Shanxi	2013	7381.9	25598	1193.4	973
Shanxi	2014	7114.6	28737.9	1199.9	1034
Shanxi	2015	5945.9	31644.8	1206.1	1079
Shanxi	2016	5837.9	33922.6	1237.7	1129
Shanxi	2017	7354.5	34532.1	1263	1140
Shanxi	2018	7815.3	35260.4	1288.3	1148
Shanxi	2019	8291.6	37590.5	1313.6	1326.4
Shanxi	2020	8622.1	39311.6	1314	1239.13
Inner Mongolia	2000	933.4	976.522	537.3	641
Inner Mongolia	2001	1014.6	1375.47	548.62	641
Inner Mongolia	2002	1129.5	1941.13	550.42	641
Inner Mongolia	2003	1261	2904.26	490.82	641
Inner Mongolia	2004	1564	4243.29	502.32	641
Inner Mongolia	2005	1967.4	6139.15	511.92	796
Inner Mongolia	2006	2357.3	8320.93	517.33	779
Inner Mongolia	2007	2885.3	10981.1	542.94	790
Inner Mongolia	2008	3458	13966.8	576.56	862
Inner Mongolia	2009	3850.9	18154.1	614.31	905
Inner Mongolia	2010	4518.3	22695.4	644.17	1123
Inner Mongolia	2011	5353.7	27656.7	706.97	1180
Inner Mongolia	2012	6006.8	33389.3	752.05	1199
Inner Mongolia	2013	6453	40113.3	827.1	1188
Inner Mongolia	2014	6752.4	44873.5	906	1266
Inner Mongolia	2015	6899.7	49570	891.4	1165
Inner Mongolia	2016	7230.4	52854.4	883.5	1147
Inner Mongolia	2017	7524.1	54076.3	835.6	1203
Inner Mongolia	2018	8086.1	55528.7	787.7	1186
Inner Mongolia	2019	8626.4	59662.5	739.8	1170.37
Inner Mongolia	2020	8893.1	63541.9	799	1152.66
Liaoning	2000	2827.8	4018.03	1400.85	1847
Liaoning	2001	2962.2	5016.05	1420.35	1618
Liaoning	2002	3173.8	6076.1	1366.11	1618
Liaoning	2003	3439.1	7438.61	1351.57	1661
Liaoning	2004	3732.2	9316.73	1411.48	1618
Liaoning	2005	4298.3	12129	1433.92	1661
Liaoning	2006	4969.3	15424.7	1447.19	1847
Liaoning	2007	6137.5	19030.7	1511.61	1890
Liaoning	2008	7488.8	23188.5	1535.93	2041
Liaoning	2009	7836.6	27725.8	1615.69	2082
Liaoning	2010	8650.7	33211.7	1653.94	2171
Liaoning	2011	10172.1	39297.2	1701.27	2249
Liaoning	2012	10756.2	45744.9	1763.78	2261
Liaoning	2013	11177.6	52508	1835.2	2408
Liaoning	2014	11040.8	58886.1	1874.1	2445
Liaoning	2015	10398.3	61290.3	1720.5	2405
Liaoning	2016	9706.9	61342	1595.7	2718
Liaoning	2017	10231.2	61459.4	1654.1	2748
Liaoning	2018	11069.6	61926.2	1712.5	2765
Liaoning	2019	11653.9	65671.1	1770.9	2768.13
Liaoning	2020	11685.5	68807	1600	2798.7
Jilin	2000	1071	2131.34	647.19	851
Jilin	2001	1152.8	2589.78	653.07	851
Jilin	2002	1235.1	3111.51	677.46	915
Jilin	2003	1292.4	3735.41	700.03	851
Jilin	2004	1465.7	4525.76	725.31	800
Jilin	2005	1621.1	5670.78	736.84	851
Jilin	2006	1737.4	7547.53	750.7	915
Jilin	2007	2232.9	10152.8	773.9	971
Jilin	2008	2651.6	13521.6	790.33	1065
Jilin	2009	2943.7	17088.7	801.48	1144
Jilin	2010	3414.2	21196.6	809.75	1172
Jilin	2011	4037.3	25085.3	827.61	1204
Jilin	2012	4510.8	29174.3	852.17	1210
Jilin	2013	4822.3	33197.6	863.6	1264
Jilin	2014	5075.1	37224.6	913.4	1282
Jilin	2015	5108.4	41474.7	955.5	1330
Jilin	2016	5031.5	44743.1	993.7	1379
Jilin	2017	5090.9	47176.6	997.1	1407
Jilin	2018	5212.2	49650.7	1000.5	1465
Jilin	2019	5422.1	53064.2	1003.9	1490.61
Jilin	2020	5879.2	55763	789	1504.69
Heilongjiang	2000	2008.9	4548.84	856.72	1418
Heilongjiang	2001	2092.5	5096.04	850.13	1418
Heilongjiang	2002	2192.5	5686.96	857.19	1418
Heilongjiang	2003	2449.4	6292.92	879.2	1683
Heilongjiang	2004	2851.2	7011.13	974.96	1418
Heilongjiang	2005	3331	7867.18	1052.23	1471
Heilongjiang	2006	3729.8	8990.39	1094.5	1495
Heilongjiang	2007	4275.4	10454.7	1152.45	1541
Heilongjiang	2008	5008.8	12163.4	1174.39	1623
Heilongjiang	2009	4810	14417.7	1192.9	1683
Heilongjiang	2010	5437.9	16952.7	1254.48	1738
Heilongjiang	2011	6611.8	19763.8	1300.09	1722
Heilongjiang	2012	7219.4	23089.5	1360.48	1748
Heilongjiang	2013	7742.3	26977.3	1137.73	1764
Heilongjiang	2014	7563.4	30533.4	1219.4	1774
Heilongjiang	2015	6639.1	34031.9	1247.7	1789
Heilongjiang	2016	6440.9	36823	1267.5	1822
Heilongjiang	2017	6484.8	39438.2	1263.2	1813
Heilongjiang	2018	6537.2	42132.7	1258.9	1831
Heilongjiang	2019	6823.3	45195.9	1254.6	1773.73
Heilongjiang	2020	6921.8	47748.3	935	1799.98
Shanghai	2000	2290.6	9098.75	743.75	2666.5
Shanghai	2001	2489.9	10186.9	709.08	2227.67
Shanghai	2002	2713	11413.1	748.27	2227.67
Shanghai	2003	3318.6	12717.7	782.87	2227.67
Shanghai	2004	3953.6	14258.9	913.09	1825
Shanghai	2005	4403	16090.3	910.19	1985
Shanghai	2006	5020.8	18263.3	959.16	2135
Shanghai	2007	5776.9	20767.2	972.55	2429
Shanghai	2008	6324.9	23006.1	1005.72	2429
Shanghai	2009	6297.2	25829.9	1018.87	2551
Shanghai	2010	7549.4	28094.9	1056.7	2669
Shanghai	2011	8295.7	30116.6	1070.95	2904
Shanghai	2012	8303.4	32106.6	1070.63	2904
Shanghai	2013	8418.1	34323.2	1318.35	2916
Shanghai	2014	8765.3	36572	1321.19	2916
Shanghai	2015	8534.2	39515.1	1315.5	2916
Shanghai	2016	8684.5	43428.8	1319.79	1913
Shanghai	2017	9636.7	47032.5	1330.21	1911
Shanghai	2018	10465.6	50509	1340.63	1899
Shanghai	2019	10300.7	53467.6	1351.05	1944.96
Shanghai	2020	10393.1	55444.6	1347	1944.96
Jiangsu	2000	5484.2	11809.7	2937.92	2704
Jiangsu	2001	6002	14030.4	2984.15	2279
Jiangsu	2002	6714.9	16389	3118.68	2279
Jiangsu	2003	7949.6	19718.8	3269.68	2279
Jiangsu	2004	9626.2	23518.5	3402.22	2279
Jiangsu	2005	11624.3	28472.2	3520.47	2414
Jiangsu	2006	13459.4	33782	3647.58	2484
Jiangsu	2007	16213	39439.8	3747.71	2704
Jiangsu	2008	19039.3	45303.2	3804.59	2992
Jiangsu	2009	20810.8	53065.4	3850.23	3168
Jiangsu	2010	24262.8	61882.7	3894.85	3425
Jiangsu	2011	28140	71324.8	3936.54	3553
Jiangsu	2012	30392.2	81232.7	3963.5	3702
Jiangsu	2013	32596.9	90831.7	3803.26	3874
Jiangsu	2014	34656.2	99893.8	3842.16	4068
Jiangsu	2015	37324.3	109500	3882.94	4208
Jiangsu	2016	39081.3	119910	3914.37	4367
Jiangsu	2017	43169.3	130285	3958.49	4432
Jiangsu	2018	46271.1	140183	4002.61	4417
Jiangsu	2019	47804.7	150322	4046.73	4529.05
Jiangsu	2020	48763.1	160277	4218	4681.89
Zhejiang	2000	3918.1	8442.83	1711.16	1730
Zhejiang	2001	4249.9	10152.4	1811.54	1730
Zhejiang	2002	4798.1	12265.7	1928.98	1735
Zhejiang	2003	5844.2	15211.2	2045.78	1735
Zhejiang	2004	6964.2	18574.9	2165.32	1573
Zhejiang	2005	7835.2	22190.7	2313.84	1730
Zhejiang	2006	9208.9	26034.1	2439.46	1735
Zhejiang	2007	11092	29980.6	2716.97	1894
Zhejiang	2008	12586	33542.7	2820.18	2025
Zhejiang	2009	13017.1	38092.7	2938.43	2111
Zhejiang	2010	15463.8	43221	3008.59	2246
Zhejiang	2011	17806.2	48369.4	3057.35	2263
Zhejiang	2012	18651.3	53598.9	3088.1	2247
Zhejiang	2013	19881.5	59359.8	3202.05	2413
Zhejiang	2014	21307.3	65037	3212.27	2532
Zhejiang	2015	22378	71309.3	3240.96	2470
Zhejiang	2016	23461.7	78783.8	3293.76	2573
Zhejiang	2017	25180.6	85428.2	3348.1	2682
Zhejiang	2018	27284	91818.7	3402.44	2824
Zhejiang	2019	28386.2	98271	3456.78	2935.19
Zhejiang	2020	28582.2	103779	3649	3054.63
Anhui	2000	1804	3687.96	1448.88	1251
Anhui	2001	2019	4301.15	1487.45	1540
Anhui	2002	2131	4961.22	1569.01	1565
Anhui	2003	2307	5725.81	1684.33	1565
Anhui	2004	2796.7	6798.1	1810.53	1103
Anhui	2005	3163.9	8037.5	1902.76	1251
Anhui	2006	3664.2	9493.54	2000.02	1148
Anhui	2007	4488.1	11244.3	2178.33	1222
Anhui	2008	5507.6	13238.4	2323.2	1376
Anhui	2009	6301.4	15617.7	2421.95	1452
Anhui	2010	7996.6	18475.4	2528.15	1540
Anhui	2011	10057.1	21746.8	2627.89	1565
Anhui	2012	11266.5	25357.4	2740.93	1682
Anhui	2013	12406.6	29289.6	2806.3	1763
Anhui	2014	13277.6	33447.3	2895.7	1830
Anhui	2015	13214.4	37656.3	2945.9	1920
Anhui	2016	14007.3	42352.8	2978.1	1960
Anhui	2017	15263.5	46741.3	3014.6	2002
Anhui	2018	16732.4	50920.3	3051.1	2072
Anhui	2019	17886	55367.4	3087.6	2165.47
Anhui	2020	18856.4	58694.2	2428	2321.27
Fujian	2000	2238.7	4721.83	891.46	604
Fujian	2001	2420.9	5480.63	917.4	604
Fujian	2002	2688.7	6274.63	954.75	604
Fujian	2003	3011.8	7249.75	1020.79	604
Fujian	2004	3501.6	8474.67	1091.29	604
Fujian	2005	3888.4	10080.7	1176.33	663
Fujian	2006	4458.5	12074.3	1284.76	718
Fujian	2007	5473	14591.3	1377.87	794
Fujian	2008	6483.1	17667.3	1443.23	822
Fujian	2009	7237.9	21214.3	1542.58	881
Fujian	2010	8975.2	24942.1	1617.86	1019
Fujian	2011	10808.8	29242.5	1839.62	1077
Fujian	2012	12155.9	33986.8	1954	1126
Fujian	2013	13550.7	39292.2	1940.04	1175
Fujian	2014	15021	45027.2	2033.23	1208
Fujian	2015	15668.5	51170.9	2150.54	1347
Fujian	2016	16828.8	57766.1	2181.51	1366
Fujian	2017	18505.1	64521	2196.53	1473
Fujian	2018	21226.8	71044.9	2211.55	1478
Fujian	2019	22661	77619.6	2226.57	1511.41
Fujian	2020	23061.1	84065.2	1883	1589.46
Jiangxi	2000	1185.9	2054.96	1077.53	759
Jiangxi	2001	1292.1	2534.19	1077.43	825
Jiangxi	2002	1477.8	3198.61	1147.07	647
Jiangxi	2003	1755.8	4069.77	1196.94	888
Jiangxi	2004	2169.7	5086.99	1253.01	647
Jiangxi	2005	2552.4	6242.65	1325.67	671
Jiangxi	2006	3112.7	7650.34	1383.35	759
Jiangxi	2007	3818.9	9255.66	1472.09	825
Jiangxi	2008	4533.3	10969.5	1517.38	848
Jiangxi	2009	4944.8	12920.5	1578.81	888
Jiangxi	2010	6230.7	14997.9	1647.39	966
Jiangxi	2011	7658.5	17287.7	1683.09	986
Jiangxi	2012	8332.4	19634.5	1724.41	1034
Jiangxi	2013	9202.6	22024.4	1768.1	1086
Jiangxi	2014	9865.6	24216.6	1801.6	1123
Jiangxi	2015	10082.2	26894.5	1829.8	1231
Jiangxi	2016	10526.6	30194.6	1864.2	1279
Jiangxi	2017	11279.9	33236.2	1892.5	1403
Jiangxi	2018	11958.5	36098.5	1920.8	1477
Jiangxi	2019	12878	39122	1949.1	1530.8
Jiangxi	2020	13326.4	41549.6	1809	1603.41
Shandong	2000	5372.3	11338.5	2979.18	2638
Shandong	2001	5807.2	13565.5	3041.02	3347
Shandong	2002	6406.8	16168.4	3156.09	3347
Shandong	2003	7177	19307.6	3355.98	3192
Shandong	2004	9075.8	23278.4	3547.98	2436
Shandong	2005	10769.3	28425.4	3794.77	2638
Shandong	2006	12666.8	34435	3948.18	2848
Shandong	2007	14980.4	40793.2	4131.42	3023
Shandong	2008	17787.7	47632.9	4195.73	3192
Shandong	2009	18995.9	56180.3	4309.78	3347
Shandong	2010	21144.4	65610.3	4408.48	3526
Shandong	2011	23694.7	75456.4	4504.39	3681
Shandong	2012	25323	85847.7	4601.24	3854
Shandong	2013	27070	96717.9	4494	3828
Shandong	2014	28250.8	107993	4583.8	4279
Shandong	2015	29717.7	119667	4669.3	4408
Shandong	2016	30395.3	130504	4714.6	4540
Shandong	2017	31758.3	139619	4704	4660
Shandong	2018	32474.2	148371	4693.4	4885
Shandong	2019	33288.8	158774	4682.8	5129.91
Shandong	2020	33976	168140	4137	5102.39
Henan	2000	3407.4	5865.63	2013.45	1327
Henan	2001	3693.1	7006.38	2044.73	1327
Henan	2002	4088.7	8275.5	2129.03	1327
Henan	2003	4547.3	9732.64	2214.76	1327
Henan	2004	5728.3	11506.7	2352.02	1327
Henan	2005	7046.3	14170.1	2534.73	1429
Henan	2006	8186	17760.9	2679.22	1518
Henan	2007	10060.7	22405.1	2862.82	1650
Henan	2008	12289.2	27693.8	2998.21	1760
Henan	2009	12990.3	34793.3	3194.79	1828
Henan	2010	15300.6	42812.3	3343.55	1947
Henan	2011	17370.9	51322.4	3542.71	2019
Henan	2012	18619.8	60747.8	3676.82	2083
Henan	2013	19822.6	71038.3	3824	2144
Henan	2014	21127.8	81786	3868	2233
Henan	2015	21963.5	92571.4	4049	2363
Henan	2016	23050.5	103679	4144	2425
Henan	2017	25079.6	112653	4272	2531
Henan	2018	26349.7	121334	4400	2645
Henan	2019	27671.3	131620	4528	2785.03
Henan	2020	28229	140145	3661	2882.19
Hubei	2000	2095.1	7112.04	2225.77	1386
Hubei	2001	2261.5	7941.88	2270.78	1386
Hubei	2002	2411.4	8772.94	2312.03	1386
Hubei	2003	2748.2	9629.1	2365.29	1386
Hubei	2004	3282.4	10700	2401.29	1386
Hubei	2005	3828.6	12035.5	2435.22	1404
Hubei	2006	4396.3	13840.3	2478.19	1351
Hubei	2007	5460.3	16012.9	2536.33	1369
Hubei	2008	6782.2	18400.3	2611.24	1618
Hubei	2009	7752.8	21547.8	2656.27	1629
Hubei	2010	9791.5	25302.5	2744.86	1969
Hubei	2011	12235.3	29896.1	2786.37	2043
Hubei	2012	13827.4	34857.6	2801.37	2127
Hubei	2013	14730	40346.7	2110	2062
Hubei	2014	16009.5	46313.2	2201	2423
Hubei	2015	16679.4	52578	2254	2046
Hubei	2016	17933.5	59333.8	2295	2112
Hubei	2017	19242.9	65973.7	2332	2499
Hubei	2018	21122.1	72179.5	2369	2610
Hubei	2019	22532.5	78076.1	2406	2646.26
Hubei	2020	21155.8	85555.2	2364	2665.89
Hunan	2000	2078.1	4617.9	1506.2	1116
Hunan	2001	2238.5	5329.12	1549.29	1116
Hunan	2002	2370.8	6104.14	1624.92	1116
Hunan	2003	2642	6979.54	1697.11	1116
Hunan	2004	3158.1	8009.89	1771.21	1086
Hunan	2005	3568.5	9339.76	1849.58	1116
Hunan	2006	4275.3	11000.2	1920.83	1192
Hunan	2007	5431.2	13163.3	1992.63	1194
Hunan	2008	6631.8	15791.8	2032.15	1225
Hunan	2009	7290.5	18947.2	2067.88	1439
Hunan	2010	9107.9	22909.1	2120.88	1459
Hunan	2011	11303.6	27292.4	2141.12	1475
Hunan	2012	12494.6	32051.9	2161.92	1430
Hunan	2013	13503	37200.4	2379.99	1445
Hunan	2014	14496.1	42641.1	2392.63	1480
Hunan	2015	15413.6	47413.4	2361.59	1483
Hunan	2016	15857.6	52493.3	2333.09	1511
Hunan	2017	16458.2	56864.8	2302.06	1636
Hunan	2018	16988.3	61161.2	2271.03	1740
Hunan	2019	19048.9	66371.9	2240	1758.08
Hunan	2020	20178.2	70642	2444	1849.5
Guangdong	2000	6029.1	12360.5	2419.2	4689
Guangdong	2001	6553.5	14446.4	2492.2	2973
Guangdong	2002	7224.2	16890.9	2579.35	4689
Guangdong	2003	8757.3	19923.8	2852.52	4689
Guangdong	2004	10411.5	23224.6	3156.92	2973
Guangdong	2005	12444.4	27400.4	3489.49	3080
Guangdong	2006	14652.7	32036	3644.13	2932
Guangdong	2007	17686.1	37279.8	3809.2	3530
Guangdong	2008	20440.2	42475.2	3933.96	3943
Guangdong	2009	21385.7	49554.6	4166.86	4689
Guangdong	2010	25117	57539	4402.23	4775
Guangdong	2011	28714.3	66195.4	4558.41	4172
Guangdong	2012	30057.4	75655.1	4589.18	4083
Guangdong	2013	32219.4	86064.6	4712.94	4001
Guangdong	2014	34969.1	97218.8	4800.59	4416
Guangdong	2015	37103.6	108341	4844.16	4959
Guangdong	2016	38999.7	121170	4913.79	5267
Guangdong	2017	42148	134952	4900.3	5577
Guangdong	2018	45234.9	147933	4886.81	5210
Guangdong	2019	47718.8	158481	4873.32	5896.26
Guangdong	2020	48220.2	166737	6272	5892.48
Guangxi	2000	1288.3	2399.76	1009.16	745
Guangxi	2001	1345.5	2857.88	1022.93	697
Guangxi	2002	1446.8	3368.39	1031.99	697
Guangxi	2003	1614.7	3950.47	1059.98	764
Guangxi	2004	1961.2	4707.67	1115.65	697
Guangxi	2005	2229.1	5775.82	1199.94	764
Guangxi	2006	2629	7058.65	1255.57	745
Guangxi	2007	3288.9	8726.41	1264.08	783
Guangxi	2008	3888.3	10819.3	1264.41	1006
Guangxi	2009	4140.8	14213.9	1301.06	846
Guangxi	2010	5104.9	18913.1	1346.1	909
Guangxi	2011	6247.6	24215.4	1389.77	932
Guangxi	2012	6629.5	29495.6	1203.8	1030
Guangxi	2013	6999.9	33571.7	1304	1099
Guangxi	2014	7559	37631.4	1345	1141
Guangxi	2015	7956.5	41940.2	1393	1230
Guangxi	2016	8421.3	46458.3	1418	1293
Guangxi	2017	9016.6	47877.6	1427	1372
Guangxi	2018	9714	49420.7	1436	1445
Guangxi	2019	10436.1	53430.7	1445	1493.78
Guangxi	2020	10664.3	56505.2	1692	1572.29
Hainan	2000	296	908.323	157.34	309
Hainan	2001	330.6	1016.33	158.51	309
Hainan	2002	371.8	1135.92	168.19	309
Hainan	2003	420.1	1272.67	173.09	309
Hainan	2004	471.6	1422.97	180.34	187
Hainan	2005	519.7	1612.76	185.91	309
Hainan	2006	602.3	1842.07	185.76	312
Hainan	2007	705.6	2114.7	200.11	351
Hainan	2008	836.2	2468.2	207.36	354
Hainan	2009	880.5	2874.35	217.09	204
Hainan	2010	1050.5	3429.35	234.36	261
Hainan	2011	1307.9	4066.09	250.49	268
Hainan	2012	1431.1	4944.5	270.38	253
Hainan	2013	1474.5	5931.46	292.55	288
Hainan	2014	1619.7	7016.07	311.86	258
Hainan	2015	1718.3	7838.79	325.91	399
Hainan	2016	1828.7	8702.39	328.68	302
Hainan	2017	1959.2	9593.64	348.54	257
Hainan	2018	2039.1	10435.5	368.4	308
Hainan	2019	2162.8	11267.5	388.26	319.07
Hainan	2020	2191.3	11905.2	370	373.04
Chongqing	2000	1055.1	2297.18	739.66	437
Chongqing	2001	1150	2791.1	731.46	437
Chongqing	2002	1293.9	3390.49	699.05	437
Chongqing	2003	1497	4187.5	686.8	437
Chongqing	2004	1813	5109.18	670.51	437
Chongqing	2005	2014.3	6207.84	680.42	574
Chongqing	2006	2253.1	7399.62	713.1	620
Chongqing	2007	2706.7	8711.48	769.59	656
Chongqing	2008	3206.9	10061.1	816.34	694
Chongqing	2009	3597.9	11756.2	863.31	770
Chongqing	2010	4273.6	13770.7	913.83	856
Chongqing	2011	5365.4	16186.5	981.12	945
Chongqing	2012	6187.8	18638.9	1046.28	859
Chongqing	2013	6929.8	21223	1103.08	921
Chongqing	2014	7765.4	24019.7	1141.41	1029
Chongqing	2015	8275.7	27071.3	1180.91	1116
Chongqing	2016	9002.4	30618	1221.51	1180
Chongqing	2017	9731.1	33985.9	1239.67	1213
Chongqing	2018	10220.9	37239.7	1257.83	1272
Chongqing	2019	10943.6	40230.6	1275.99	1319.16
Chongqing	2020	11795.5	42942.1	1298	1452.62
Sichuan	2000	2378.7	6086.47	2027.33	1261
Sichuan	2001	2553.7	6967.07	2082.16	1261
Sichuan	2002	2781.4	7969.1	2164.34	1261
Sichuan	2003	3149.1	9153.27	2269.51	1293
Sichuan	2004	3768.8	10473.7	2324	1261
Sichuan	2005	4364.4	12074.6	2384.33	1331
Sichuan	2006	5272.1	14145.1	2451.44	1210
Sichuan	2007	6574.2	16655.2	2530.65	1293
Sichuan	2008	7905.5	19360.7	2558.76	1382
Sichuan	2009	8813.6	22654.4	2608.55	1473
Sichuan	2010	10668.1	26479.1	2641.52	1610
Sichuan	2011	12869	30770.7	2699.31	1746
Sichuan	2012	14373.7	35456.6	2730.3	1856
Sichuan	2013	15676.3	40250.8	2861.21	2004
Sichuan	2014	16607.4	45076.4	2924	2138
Sichuan	2015	16853.5	49857.8	2976.1	2227
Sichuan	2016	17350.7	55070.6	3032.6	2468
Sichuan	2017	18831.7	60133.8	3108.3	2660
Sichuan	2018	20484.3	64911.5	3066.7	2779
Sichuan	2019	21995.4	70023.5	3025.1	2865.85
Sichuan	2020	23127.7	73932.9	3203	2993.18
Guizhou	2000	662.2	2212.78	494.16	497
Guizhou	2001	707.7	2543.85	699.73	497
Guizhou	2002	762.8	2924.97	752.22	497
Guizhou	2003	861.6	3351.38	822.9	432
Guizhou	2004	1002.1	3791.3	897.51	432
Guizhou	2005	1160.4	4286.2	676.2	446
Guizhou	2006	1320.2	4859.03	706.16	465
Guizhou	2007	1617.8	5516.76	669.02	471
Guizhou	2008	1960.3	6268.44	665.14	474
Guizhou	2009	2106.1	7214.13	634.84	497
Guizhou	2010	2423.5	8373.28	582.63	477
Guizhou	2011	2958.5	9774.95	627.48	524
Guizhou	2012	3579.5	11656.5	693.11	556
Guizhou	2013	4170.3	14078.7	684.24	601
Guizhou	2014	4863.9	16755.2	738.98	636
Guizhou	2015	5668.7	19919.6	785.11	702
Guizhou	2016	6330.5	23586.8	846.85	777
Guizhou	2017	7003.2	27283.5	899.37	945
Guizhou	2018	7662.2	30800.8	951.89	984
Guizhou	2019	8252.1	34193.7	1004.41	1007.75
Guizhou	2020	8751.5	37346.4	1258	1019.69
Yunnan	2000	1278.5	3141.41	621.15	450
Yunnan	2001	1315.8	3559.68	633.07	450
Yunnan	2002	1405.5	4021.69	645.25	450
Yunnan	2003	1554.4	4616.07	663.08	450
Yunnan	2004	1875.6	5323.63	707.67	402
Yunnan	2005	2033.6	6081.6	771.16	450
Yunnan	2006	2378.7	6927.93	840.42	536
Yunnan	2007	2907	7836.94	909.59	695
Yunnan	2008	3478	8710.98	979.25	726
Yunnan	2009	3655.1	10443.8	1026.97	755
Yunnan	2010	4358	13194.1	1116.44	833
Yunnan	2011	5208	16518.3	1210.96	887
Yunnan	2012	6098.8	20307.8	1262.72	847
Yunnan	2013	6879	24569.8	1296.71	791
Yunnan	2014	7383.9	29409.6	1370.93	911
Yunnan	2015	7571	34595.8	1365.97	975
Yunnan	2016	7972.9	40068.2	1410.98	1027
Yunnan	2017	8656.2	45505.4	1473.93	1088
Yunnan	2018	9766.2	50729.2	1536.88	1144
Yunnan	2019	11098.1	56192.8	1599.83	1194.04
Yunnan	2020	11886.4	60762.7	1580	1238.27
Xizang	2000	62.5	87.3188	33.2	79
Xizang	2001	68.5	165.881	36.68	78
Xizang	2002	71.4	263.531	40.57	74
Xizang	2003	87.1	380.648	47.67	74
Xizang	2004	93.4	511.157	51.32	72
Xizang	2005	105.4	650.038	57.21	74
Xizang	2006	123.7	823.978	60.88	78
Xizang	2007	147.5	1015.17	69.52	79
Xizang	2008	168.4	1209.05	74.09	79
Xizang	2009	190.6	1454.54	76.9	79
Xizang	2010	219.8	1743.01	80.43	83
Xizang	2011	265.4	2033.97	92.14	40
Xizang	2012	301.4	2417.97	108.46	111
Xizang	2013	352	2929.72	112.72	111
Xizang	2014	398.4	3551.6	120.3	125
Xizang	2015	435.4	4322.18	137.97	143
Xizang	2016	500.9	5281.09	158.4	187
Xizang	2017	587.8	6391.74	166.25	125
Xizang	2018	711	7376.44	165.17	153
Xizang	2019	773.8	8279.34	164.09	153.14
Xizang	2020	949	8867.12	124	157.51
Shanxi	2000	1040.8	3170.44	810.85	740
Shanxi	2001	1142.4	3679.33	799.07	585
Shanxi	2002	1289.8	4238.39	879.07	740
Shanxi	2003	1523.9	4920.15	923.04	740
Shanxi	2004	1862.8	5691.01	983.95	585
Shanxi	2005	2226.4	6730.04	1026.78	581
Shanxi	2006	2737.2	8026.29	1037.59	653
Shanxi	2007	3426.6	9793.41	1087.34	662
Shanxi	2008	4383.6	11954	1136.98	740
Shanxi	2009	4769.1	14544.3	1187.52	668
Shanxi	2010	6018.2	17844.7	1223.39	705
Shanxi	2011	7671.7	21413.8	1236.83	706
Shanxi	2012	8927.1	25444.4	1271.56	776
Shanxi	2013	9881.5	29603.9	1279	885
Shanxi	2014	10611.9	33872.2	1285	946
Shanxi	2015	10264.3	37686	949.5	1038
Shanxi	2016	10602.6	41684.8	992	1096
Shanxi	2017	11855.2	45792.8	1045	1230
Shanxi	2018	13045.5	49745.3	1284	1285
Shanxi	2019	13770.6	53866.4	1519	1331.45
Shanxi	2020	13630.1	57433.6	1473	1346.35
Gansu	2000	615.8	1691.09	778.92	505
Gansu	2001	666.1	1959.8	792.18	505
Gansu	2002	717.2	2268.22	762.37	505
Gansu	2003	810.2	2613.82	750.1	505
Gansu	2004	963.6	3016.78	757.25	464
Gansu	2005	1076.5	3466.47	629.99	525
Gansu	2006	1302.3	3967.51	650.35	505
Gansu	2007	1620	4551.54	673.37	515
Gansu	2008	1821.1	5219.76	718.77	535
Gansu	2009	1891.6	6024.52	755.73	567
Gansu	2010	2383	6984.28	774.74	594
Gansu	2011	2814.2	8126.96	784.84	615
Gansu	2012	3084.2	9413.36	793.95	643
Gansu	2013	3332.1	10910.8	613.14	658
Gansu	2014	3519.1	12565.4	638.12	757
Gansu	2015	3238.8	14315.2	659.42	771
Gansu	2016	3284.3	16260.3	682.07	806
Gansu	2017	3375.6	16889.9	701.4	861
Gansu	2018	3687.7	17551.6	720.73	888
Gansu	2019	3921.7	18842.5	740.06	897.91
Gansu	2020	4050.1	19889.4	734	919.26
Qinghai	2000	121	744.7	141.66	126
Qinghai	2001	140.8	864.646	144.09	126
Qinghai	2002	158.3	1005.61	151.22	105
Qinghai	2003	178.2	1162.66	155	126
Qinghai	2004	212.5	1325.39	158.57	126
Qinghai	2005	253.1	1508.68	162.31	105
Qinghai	2006	293.9	1706.12	170.16	108
Qinghai	2007	356.9	1925.44	178.74	109
Qinghai	2008	453.9	2160.78	180.39	109
Qinghai	2009	471	2524.57	183.19	112
Qinghai	2010	576.8	3020.93	186.66	113
Qinghai	2011	705.7	3629.82	191.07	122
Qinghai	2012	794.4	4504.77	195.95	122
Qinghai	2013	885.7	5610.68	197.4	149
Qinghai	2014	930.7	6932.01	200.8	156
Qinghai	2015	970	8377.73	206.32	173
Qinghai	2016	1088.9	9840.28	209.12	176
Qinghai	2017	1214.1	11237.2	212.18	179
Qinghai	2018	1361.8	12592.1	215.24	185
Qinghai	2019	1455.8	13815.8	218.3	202.43
Qinghai	2020	1477.9	15322.5	208	224.67
Ningxia	2000	167.4	597.39	122.37	217
Ningxia	2001	185.6	724.832	127.27	217
Ningxia	2002	206.1	871.228	131.88	237
Ningxia	2003	247.4	1080.07	145.58	217
Ningxia	2004	297.9	1307.89	154.12	217
Ningxia	2005	329.6	1583.89	158.96	237
Ningxia	2006	398.7	1916.79	171.56	265
Ningxia	2007	514.9	2263.79	171.78	206
Ningxia	2008	671	2719.58	170.88	299
Ningxia	2009	713.4	3348.54	200.91	332
Ningxia	2010	884.8	4099.82	200.91	284
Ningxia	2011	1094.8	4804.7	215.66	313
Ningxia	2012	1181.5	5631.26	224.03	333
Ningxia	2013	1270.2	6546.24	183.9	357
Ningxia	2014	1330.6	7871.68	195.2	376
Ningxia	2015	1353.6	9475.33	202.3	384
Ningxia	2016	1420.7	11082.3	209.8	384
Ningxia	2017	1656.6	12418	222.4	403
Ningxia	2018	1767.5	13742.3	235	436
Ningxia	2019	1867.1	15051.7	247.6	445.83
Ningxia	2020	1947	16217.8	261	451.6
Xinjiang	2000	799.4	2872.07	358.05	606
Xinjiang	2001	834.8	3259.85	364.35	704
Xinjiang	2002	879.6	3736.71	375.5	704
Xinjiang	2003	1093.4	4343.43	390.41	704
Xinjiang	2004	1326.3	4984.3	405.08	581
Xinjiang	2005	1612.7	5651.46	447.57	606
Xinjiang	2006	1912.3	6401.06	462.55	704
Xinjiang	2007	2181.8	7248.3	476.08	698
Xinjiang	2008	2638.7	8142.47	489.19	783
Xinjiang	2009	2550.9	9114.55	499.97	834
Xinjiang	2010	3480.1	10445.7	518.62	852
Xinjiang	2011	4140.6	11958.2	550.94	933
Xinjiang	2012	4530	14311.7	590.76	954
Xinjiang	2013	4806.5	17364.8	590.65	1051
Xinjiang	2014	5236	20970.5	619.79	1110
Xinjiang	2015	4855.8	24583	668.24	1167
Xinjiang	2016	4919.3	27737.5	713.97	1187
Xinjiang	2017	5648	31680.4	741.58	1231
Xinjiang	2018	6349.3	35546.9	769.19	1263
Xinjiang	2019	6566.2	38910.9	796.8	1345.85
Xinjiang	2020	6725.8	41154.2	896	1415.85
